# Supplementary material for: Proteomics-Based Identification of Interaction Partners of the Xenobiotic Detoxification Enzyme FMO3 Reveals Involvement in Urea Cycle
Source: Toxics. 2022 Jan 28;10(2):60. doi: 10.3390/toxics10020060 (PMC8877285; doi:10.3390/toxics10020060)
Supplement: Supplementary file 1 [file toxics-10-00060-s001.zip]

Archive with 1 entries (1 files):
- toxics-1546894-supplementary.pdf
